# Supplementary material for: USP7 inhibits Wnt/β-catenin signaling through promoting stabilization of Axin
Source: Nat Commun. 2019 Sep 13;10:4184. doi: 10.1038/s41467-019-12143-3 (PMC6744515; doi:10.1038/s41467-019-12143-3)
Supplement: Supplementary file 4 — Source Data [file 41467_2019_12143_MOESM4_ESM.xlsx]

## Sheet: Fig. 1
Fig.1f
AXIN2/GUSB				LEF1/GUSB
Control	USP7-g1	USP7-g2		Control	USP7-g1	USP7-g2
1.00074	7.15984	6.59328		1.06202	10.4779	7.21563
1.07745	6.92781	8.17692		1.04254	10.1142	6.54519
0.973523	7.04973	6.36435		0.960421	9.76442	6.54033
0.95265	7.29882	6.76472		0.940402	9.92064	6.83131
Fig. 1h
Vec	Vec+Wnt3aCM	WT+Wnt3aCM	C223A+Wnt3aCM
1	87.4286	15.5357	201.143
1.32143	89.0714	18.0357	197.571
1.28571	92.4643	17.1429	239.179

## Sheet: Fig. 2
Fig. 2b
Concentration/uM	0% Wnt3a CM				2.5% Wnt3a CM				5% Wnt3a CM
50	164600	158520	177920	179840	461880	424280	459040	451600	886120	857120	846040	867640
15.8228	172960	194600	194840	191440	505720	465480	471800	473960	877280	906520	916800	1009920
5.00721	192120	176440	184960	175640	423080	442560	430840	429000	798280	760120	858960	834120
1.58456	134280	132680	139400	141120	318880	311240	328600	310560	567400	591040	631920	608360
0.501443	67880	55360	64920	66600	170200	168600	163040	169480	368480	346160	375200	377240
0.158685	16920	11640	15400	13800	55640	54640	60160	60360	150360	181520	169480	183520
0.050217	5880	4440	5520	5000	23280	22680	23960	22360	77200	93920	92120	87120
0.015891	4320	5120	3520	3360	19520	20840	18520	16720	64240	66640	79440	75800
0.005029	3720	5960	5520	2800	15680	14880	16640	17000	73080	65240	63080	62720
0.001591	4040	5960	5000	5120	17120	18600	13240	18000	69840	83560	65720	77280
0.000504	2240		3080	4760	12120	13840	16440	19280	63440	48880	69960	56480
Fig. 2f
AXIN2/GUSB					LEF1/GUSB
DMSO	0.2uM	1uM	5uM		DMSO	0.2uM	1uM	5uM
1.05237	4.38084	7.42917	12.2058		0.940294	2.48429	5.40046	11.2223
1.01874	2.86648	6.96099	11.8373		1.02345	2.32419	5.87722	10.7993
0.947508	3.24811	7.14005	12.075		0.936262	2.36312	5.31684	10.8773
0.984432	3.0872	6.74663	11.97		1.10987	2.33211	4.96482	10.5511
Fig. 2g
WT STF-Luc
Concentration/uM	Almac4	Almac4	Almac4	Almac4	Almac47	Almac47	Almac47	Almac47	FT671	FT671	FT671	FT671	GNE6776	GNE6776	GNE6776	GNE6776	HBX41108	HBX41108	HBX41108	HBX41108	P22077	P22077	P22077	P22077	P5091	P5091	P5091	P5091	P50429	P50429	P50429	P50429
50	36.7116	26.6529	23.5026	16.1934	20.7702	19.2492	17.3981	17.2557	40.8166	34.2004	27.7883	27.1985	7.51497	8.49102	8.78443	7.33533	0.022378	0.005594	0.011189	0.005594	0.010596	0.02649	0.010596	0.021192	0.035305	0.017652	0.014122	0.007061	0.055944	0.027972	0.027972	0.033566
15.8228	32.3938	29.3541	27.3299	23.9378	28.6472	28.3819	19.6311	20.4337	18.6919	13.3611	11.3497	15.4102	6.35928	5.19761	5.30539	5.80838	0.425175	0.391608	0.458741	0.497902	0.021192	0.02649	0.02649	0.010596	0.010591	0.010591	0.017652	0.028244	0.335664	0.503497	0.346853	0.246154
5.00721	20.6494	20.1727	24.4629	18.7565	19.2621	19.6117	18.7249	15.8705	5.36106	5.67864	4.25709	4.54442	3.05988	2.21557	2.18563	2.33533	0.60979	0.581818	0.598601	1.08532	1.94437	2.21987	1.62649	1.54172	0.917917	1.23213	0.826125	1.00971	5.1972	8.72727	5.85175	7.5972
1.58456	11.7029	15.9586	13.8446	12.6287	8.59547	12.9191	13.288	12.4337	1.97354	1.62571	1.42155	1.51985	1.52695	1.31736	1.35329	1.52695	0.88951	0.8	0.967832	1.02378	0.895364	1.25033	1.04901	0.768212	0.977935	0.819064	0.910856	0.896734	3.32867	4.41399	2.54546	4.83916
0.501443	7.61313	9.8791	8.37997	9.33333	5.4822	7.63107	6.27832	7.26214	1.13422	1.38374	1.46692	1.64839	0.976048	0.982036	1.02395	1.03593	0.553846	0.861538	0.760839	1.11329	1.04371	0.561589	1.23444	1.08609	1.1474	1.00618	0.543689	0.868491	2.2993	2.83636	1.68392	2.96503
0.158685	5.48532	6.31433	4.29016	6.74957	3.46926	2.97087	3.77346	4.03883	1.42911	1.16446	1.24008	1.16446	0.814371	0.778443	0.832335	0.976048	0.593007	0.581818	0.816783	0.71049	0.821192	1.15497	0.805298	1.14437	0.896734	0.688438	0.487202	0.691968	1.20839	1.23636	1.06294	1.91329
0.0502166	2.48705	2.61831	2.03109	2.48705	0.453074	1.06149	1.50809	1.52751	1.22495	1.39887	1.0586	1.33081	0.820359	0.934132	0.964072	0.682635	0.99021	0.425175	0.626573	0.648951	1.12848	1.05431	0.93245	1.22914	0.893204	0.850838	0.829656	0.773169	1.06853	1.13566	0.88951	1.34825
0.0158913	2.03109	3.57167	2.10708	1.96891	1.18447	1.28803	2.40777	1.71521	1.46692	0.914934	1.19471	1.08885	0.760479	1.01198	0.694611	0.778443	0.559441	0.732867	0.565035	0.900699	0.847682	0.74702	0.90596	0.810596	0.970874	0.822595	0.501324	0.522507	1.29231	1.45454	1.03496	1.01818
0.0050289	1.23662	1.25734	1.00864	1.54059	0.919094	1.04207	0.893204	1.02913	0.930057	1.80718	1.05104	0.94518	0.748503	0.952096	0.994012	0.934132	0.8	0.576224	0.844755	0.883916	1.36159	1.18676	0.794702	0.815894	0.670786	0.62489	0.571933	0.794351	0.911888	1.23077	0.878322	1.40979
0.00159143	2.29361	2.32124	1.18135	1.12608	0.634304	1.02265	1.44337	1.09385	1.10397	1.4518	1.22495	1.17202	0.994012	1.18563	0.670659	0.916168	0.811189	0.783217	0.716084	0.911888	0.90596	1.11788	1.76424	0.688742	0.924978	0.974404	0.70609	0.497793	0.553846	0.934266	0.839161	1.0965
0	1.12608	0.953368	0.932642	0.98791	1.06149	0.828479	0.957929	1.1521	0.854442	1.04348	1.02079	1.08129	0.982036	1.06587	0.886228	1.06587	0.900699	1.05734	1.02378	1.01818	0.545695	0.815894	1.3245	1.31391	1.18976	1.05913	0.995587	0.755516	0.900699	1.05734	1.02378	1.01818
WT CTG
Concentration/uM	Almac4	Almac4	Almac4	Almac4	Almac47	Almac47	Almac47	Almac47	FT671	FT671	FT671	FT671	GNE6776	GNE6776	GNE6776	GNE6776	HBX41108	HBX41108	HBX41108	HBX41108	P22077	P22077	P22077	P22077	P5091	P5091	P5091	P5091	P50429	P50429	P50429	P50429
50	0.786064	0.844533	0.886991	0.984622	0.777099	0.802506	0.957044	0.940726	0.817718	0.754809	0.717081	0.645435	1.05163	1.04329	1.0247	1.00087	0.0419	0.030472	0.025684	0.057236	0.008924	0.006203	0.007204	0.008967	0.00311	0.003916	0.004361	0.004419	0.047601	0.042346	0.059771	0.13159
15.8228	0.902873	0.942313	0.960785	0.936197	0.82786	0.786202	0.926829	0.907381	0.888222	0.951277	0.931381	0.846449	1.07321	1.12031	1.12193	1.08336	0.099819	0.098056	0.13474	0.098315	0.175562	0.190541	0.185578	0.212553	0.030482	0.028294	0.038255	0.062935	0.245463	0.237869	0.225483	0.234414
5.00721	0.769004	0.973444	0.972967	0.925342	0.768387	0.82269	0.89593	0.921909	0.90158	0.985513	1.001	0.954244	1.12901	1.0849	1.06745	1.01182	0.246867	0.275961	0.403331	0.49399	0.728696	0.68022	0.68604	0.640215	0.538675	0.601737	0.63711	0.697285	0.658337	0.693908	0.773807	0.660859
1.58456	0.79748	0.994109	0.914548	0.931115	0.784151	0.93842	0.911584	0.906048	0.948825	0.998163	0.96218	0.993606	1.08642	1.24813	1.04712	1.00265	0.685012	0.741355	0.967687	0.824887	0.994225	1.03543	0.972016	1.01617	0.879219	0.950414	1.1493	1.11592	0.810225	0.905152	0.947647	0.922803
0.501443	0.825539	0.806574	0.997639	0.983772	0.779853	0.841006	0.885614	0.968226	0.932323	0.970288	0.933134	0.982787	1.15294	1.14529	1.04618	0.994007	0.765376	0.862846	1.04499	0.880247	0.999992	1.01641	0.987734	0.968746	0.963078	0.973267	1.1037	1.06499	0.875033	0.894181	0.936219	0.857412
0.158685	0.840515	0.823505	1.0458	0.983841	0.812494	0.940273	0.975567	0.914804	1.02834	1.06147	1.10377	0.974955	1.04819	1.17095	1.02343	1.24064	0.890186	0.88643	0.985625	0.994768	0.907528	1.01968	1.07298	1.06036	0.890706	1.05215	1.06362	1.02472	0.883767	0.934626	0.875375	0.931022
0.0502166	0.917168	0.823003	0.914727	1.00419	0.85201	0.872025	0.958459	1.13468	0.95554	1.10763	0.974685	0.938728	1.08446	1.23636	1.09783	1.07478	0.950655	0.975222	1.03825	0.939127	1.0025	1.03836	1.07955	1.012	0.906071	0.931075	1.03392	1.04015	0.970798	0.908987	0.925478	0.912308
0.0158913	0.927306	0.85674	1.00131	1.09674	0.811267	0.993695	0.940273	0.903376	1.03556	1.02317	1.03185	1.10696	1.20647	1.28212	1.17985	1.13682	0.908658	1.05044	1.00119	0.977322	0.960072	0.874328	1.07944	0.962538	0.959517	1.06514	1.03742	1.09361	0.888868	1.06712	1.00333	0.909334
0.0050289	0.859604	0.928569	1.00012	1.16915	1.08113	0.883708	1.08448	1.00992	0.97406	1.06915	0.909757	1.08518	1.10707	1.14092	1.13822	1.07131	0.919096	0.990805	0.98601	1.00126	1.0103	1.01044	1.02296	1.05126	0.938784	1.0211	1.03089	1.08742	0.896798	0.978444	0.984488	0.931002
0.00159143	0.807678	0.978441	0.934292	1.05233	0.831085	1.11002	0.989002	0.969516	1.00702	1.09423	1.01967	1.07415	1.17158	1.30721	1.27957	1.1992	1.05929	0.989229	1.03824	1.08607	0.988336	1.05993	1.10113	1.03521	0.949264	1.0656	1.07309	1.0041	0.939577	0.909305	1.01558	0.984431
0	1.09183	1.00329	0.966478	0.938405	0.992266	0.98273	0.981031	1.04397	0.978596	0.990049	1.05414	0.977211	0.810324	1.04334	0.99933	1.14701	1.05232	1.061	1.02017	0.866502	0.991984	0.964487	1.02864	1.01489	0.906919	1.00137	1.0643	1.02741	0.934068	0.962829	1.10278	1.00032
US7KO CTG
Concentration/uM	Almac4	Almac4	Almac4	Almac4	Almac47	Almac47	Almac47	Almac47	FT671	FT671	FT671	FT671	GNE6776	GNE6776	GNE6776	GNE6776	HBX41108	HBX41108	HBX41108	HBX41108	P22077	P22077	P22077	P22077	P5091	P5091	P5091	P5091	P50429	P50429	P50429	P50429
50	0.962766	1.02567	0.982212	1.01335	0.95017	1.02253	1.04253	1.02449	0.432207	0.460131	0.46845	0.451641	0.812108	0.807434	0.849319	0.846541	0.082987	0.081001	0.073904	0.07711	0.018721	0.016959	0.021382	0.016637	0.006032	0.004963	0.005975	0.006097	0.010447	0.022788	0.029735	0.036666
15.8228	1.02256	1.00422	1.0282	0.989815	1.02005	0.978226	1.02357	1.02981	0.765216	0.710242	0.752542	0.742301	0.947109	1.00276	1.02209	1.04765	0.13641	0.143441	0.145098	0.145274	0.506803	0.396895	0.397729	0.521545	0.318397	0.21744	0.244008	0.351296	0.43828	0.436699	0.417529	0.420132
5.00721	1.04985	1.02286	1.05613	1.00139	0.960746	1.03697	1.03753	1.00928	0.940223	0.936157	0.99573	0.947177	0.973578	1.02155	1.05822	1.05786	0.623597	0.702461	0.743048	0.876242	0.891914	0.932541	0.956321	0.995964	0.801691	0.855892	0.946203	0.861023	0.81076	0.880891	0.885594	0.986599
1.58456	0.971816	1.0652	0.974761	1.01042	0.929848	1.01968	1.0033	0.99223	1.03563	1.0015	1.0177	1.05221	0.957624	0.98295	1.04249	1.05389	0.979853	1.05222	1.01215	1.06025	1.06064	1.11137	1.1117	1.0373	0.967681	1.05095	1.10387	1.04573	0.928504	1.01358	0.937066	0.941831
0.501443	0.986104	1.06937	1.02058	1.03899	0.935263	1.02783	0.9828	0.996178	0.981685	0.99655	1.02244	0.993013	0.96778	0.988181	1.02847	1.04854	1.02551	1.02836	1.02065	1.07685	0.994572	1.01648	1.09004	1.11847	0.973513	0.978275	1.08099	1.05309	0.980769	0.952938	1.01017	1.02252
0.158685	0.951583	1.06373	1.0001	1.01747	0.976605	0.985943	1.00483	0.965704	1.01782	1.04801	0.999787	1.02282	0.978988	1.00529	1.05196	1.06721	1.01785	1.11547	1.10501	1.14773	1.0369	1.13875	1.06801	1.1043	1.08163	1.17896	1.05471	1.08905	0.953621	0.991926	0.95233	1.05229
0.0502166	1.01146	0.990019	0.999695	1.05463	1.02229	0.973672	1.20507	1.09169	1.02938	1.01292	0.985339	0.988589	0.946114	0.95644	0.963107	1.01512	1.09847	1.02066	1.00042	1.0177	1.09645	1.1828	1.10576	1.11674	1.08911	1.12685	1.10639	1.0892	0.932004	0.991415	0.999014	1.04497
0.0158913	0.993867	0.950739	1.028	1.00936	0.987077	1.07421	1.00489	1.1413	0.990662	0.9991	0.954398	1.01733	0.953665	0.948872	0.932014	1.025	0.982156	1.08882	1.09355	1.0432	1.06027	1.03489	1.10675	1.13343	0.935515	0.99081	1.09418	0.936826	0.989608	0.967503	1.01878	1.02295
0.0050289	0.970502	0.960865	1.01025	0.980213	0.987394	1.04178	1.01585	1.1315	0.961176	0.951983	0.970122	0.988219	0.880263	0.981127	0.981867	1.01991	1.02286	1.05672	1.05906	1.05484	1.0592	1.03947	1.08017	1.10347	1.02836	0.994049	1.05917	1.04259	0.919278	0.986287	0.991154	1.01717
0.00159143	1.02917	0.983436	1.01121	0.976185	0.950765	1.08777	1.07531	1.13412	0.950932	1.00483	1.00638	0.990098	0.965371	0.956049	1.01006	1.00534	0.946517	1.07107	1.07125	1.135	0.929963	0.957224	1.13466	0.997787	0.963058	1.00988	1.08386	0.976543	0.980569	0.956919	0.965798	1.02727
0	1.0541	1.03414	1.02424	1.06974	0.997129	0.998885	1.00731	0.996673	1.00949	1.01099	0.967544	1.01198	1.04272	1.01478	0.954279	0.988222	0.911931	0.976211	1.06325	1.04861	0.984124	0.955045	1.04901	1.01182	0.955384	0.953308	1.0522	1.03911	0.919258	0.992871	1.00583	1.08204

## Sheet: Fig. 3
Fig. 3a				Fig.3b				Fig. 3e
AXIN1/GUSB				AXIN1/GUSB					AXIN1/Tubulin
WT	KO1	KO2		Control	USP7-g1	USP7-g2		CHX/hrs	Ctrl29	USP7-g1	USP7-g2
1.00541	1.11837	1.15419		0.948396	1.39752	1.33848		0	1	1	1
1.0035	1.10099	1.14713		1.05644	1.42632	1.32925		4	0.804561	0.546292	0.615297
1.0118	1.12343	1.15503		0.991193	1.43271	1.36679		8	0.705961	0.411022	0.58419
0.979595	1.08608	1.16683		1.00695	1.429	1.30237

## Sheet: Fig. 5
Fig. 5d									Fig. 5g
C3H10T1/2 p53KO									C3H10T1/2 p53KO
Axin2/Gusb				Alpl/Gusb					Axin2/Gusb					Alpl/Gusb
Control	Wnt	Wnt+Almac4		Control	Wnt	Wnt+Almac4			CM	DM	DM+Almc4	DM+Almac4+WNT974		CM	DM	DM+Almc4	DM+Almac4+WNT974
1.01806	1.46433	5.1984		1.02091	2.74747	4.14858			0.979699	1.40871	4.35454	0.173412		1.29097	9.69204	26.4	0.524451
1.03485	1.63649	4.92569		0.964992	2.51077	5.39293			1.59109	1.68384	4.87956	0.345845		0.913007	7.49258	23.7197	0.055166
1.13367	1.50601	5.47297		1.15048	2.68164	4.68802			0.585581	2.09313	4.97946	0.263241		0.843176	7.42967	26.2301	0.229221
0.837261	1.72659	5.35341		0.882287	2.48788	5.37874			1.09553	2.04765	4.4554	0.453665		1.00621	9.71734	25.4426	0.442316
ST2 p53KO									ST2 p53KO
Lef1/Gusb				Alpl/Gusb					Lef1/Gusb					Alpl/Gusb
Control	Wnt	Wnt+Almac4		Control	Wnt	Wnt+Almac4			DM	DM+Almc4	DM+Almac4+WNT974			DM	DM+Almc4	DM+Almac4+WNT974
0.847143	1.61929	3.32867		0.930423	74.1636	333.026			0.994621	2.3529	1.0672			1.04738	17.1353	1.10799
1.01562	1.64083	3.55622		0.958556	68.8396	325.533			1.01816	2.28495	1.08542			0.901419	16.6178	1.00919
1.04346	1.39634	3.23032		1.08914	69.7518	337.34			0.970014	2.1212	1.0796			1.04282	16.0106	1.08306
1.11387	1.41505	3.0606		1.02948	73.6954	333.922			1.018	2.4229	1.15257			1.01568	14.7017	1.00835

## Sheet: Fig. 6
Fig. 6c
Axin2/Gusb					Pparg/Gusb					Fabp4/Gusb					Lpl/Gusb
CM Ctrl	DM Ctrl	DM Usp7-g1	DM Usp7-g2		CM Ctrl	DM Ctrl	DM Usp7-g1	DM Usp7-g2		CM Ctrl	DM Ctrl	DM Usp7-g1	DM Usp7-g2		CM Ctrl	DM Ctrl	DM Usp7-g1	DM Usp7-g2
1.01374	0.561945	8.02702	6.67065		0.940082	97.5916	20.1213	21.7838		1.05738	244.869	51.0405	69.7593		0.942038	7.58745	1.76734	1.69398
0.80984	0.585007	8.60412	10.105		0.952483	98.43	21.6078	22.9967		1.0015	242.794	51.4949	69.1772		1.07199	7.51243	1.73485	1.66886
1.21808	0.438751	4.13248	13.2479		1.06582	79.063	21.8253	23.2884		0.985116	240.165	50.829	67.3759		1.02387	7.32737	1.79547	1.8228
1.05818	0.462243	6.25057	10.287		1.04784	83.022	20.7784	19.9845		0.958586	282.273	52.3314	63.7155		0.967155	7.16367	1.71827	1.77897
Fig. 6d
Axin2/Gusb					Pparg/Gusb					Fabp4/Gusb					Lpl/Gusb
CM	DM	DM+Alamc4	DM+Alamc4+WNT974		CM	DM	DM+Alamc4	DM+Alamc4+WNT974		CM	DM	DM+Alamc4	DM+Alamc4+WNT974		CM	DM	DM+Alamc4	DM+Alamc4+WNT974
0.9618	0.585305	2.5262	0.318402		0.840631	347.613	77.7253	538.359		0.950822	1152.06	159.896	1722.64		1.03378	3.15597	1.06444	5.00906
1.17061	0.475923	2.87694	0.390581		0.969044	352.033	78.945	481.377		0.981915	1186.2	177.524	1815.04		0.986258	3.32791	1.04207	5.49851
0.878481	0.556845	2.22974	0.309407		1.29726	372.871	67.401	514.25		1.69892	1297.21	158.533	1967.3		1.02772	3.18324	0.904355	5.15278
1.01104	0.475936	3.00746	0.391211		1.43159	354.381	74.2676	534.052		1.67163	1366.2	159.338	1937.96		1.07849	3.18089	0.917833	5.26675

## Sheet: Supplementary Fig. 1
Fig. S1c
LEF1/GUSB
Ctrl	USP7-g1	USP7-g2	CTNNB1-g1
0.421654	16.5062	15.7325	0.615301
1.44406	17.3268	13.4998	0.332209
1.17479	15.1373	15.7972	0.383113
1.39797	16.125	16.4282	0.366181

## Sheet: Supplementary Fig. 3
Fig. S3b
	AXIN1/Tubulin
CHX/hrs	Ctrl29	USP7-g1	USP7-g2
0	1	1	1
4	0.694726	0.458278	0.381159
8	0.657694	0.333971	0.360371
Fig. S3f
	RNF146/GUSB
	Ctrl29+sipGL2	SIAH1-g1+siRNF146
	1.00373	0.153521
	0.977951	0.145393
	1.033	0.125898
	0.986207	0.143255

## Sheet: Supplementary Fig. 6
				Fig. S6b
		AXIN1/GUSB										AXIN2/GUSB										CTNNB1/GUSB
		0uM			2uM			5uM				0uM			2uM			5uM				0uM			2uM			5uM
	RKO	1.0914	1.00212	1.00091	1.22715	0.928275	1.07815	1.20013	1.18124	0.789958		1.002	1.00028	1.00083	1.69526	1.36704	1.78378	1.5444	1.51179	1.59248		1.00024	1.00052	1.00028	1.18662	1.14865	1.10974	1.01046	1.26397	1.09475
	HCT116	1.00032	1.00114	1.00049	1.15539	0.978579	0.953101	1.26169	1.3567	1.29347		1.00116	1.00065	1.00049	1.04991	1.12118	1.08057	1.00862	1.02234	1.07847		1.00245	1.00054	1.00065	1.10652	1.17766	1.14471	1.126	1.36386	1.34553
	Ls174T	1.00066	1.00064	1.00032	1.1268	1.17063	1.22223	1.10534	1.48224	1.35869		1.00602	1.00043	1.00102	1.12786	1.22777	1.18536	1.0842	1.4385	1.14447		1.00042	1.00029	1.00064	1.13692	1.50178	1.45903	1.21316	1.68457	1.65028
	SW480	1.00003	1.0555	1.04416	1.05718	1.26912	1.47871	1.1329	1.12189	1.31903		1.00071	1.00177	1.00189	0.897367	0.926421	1.02499	0.870935	0.853055	0.891918		1.00071	1.0002	1.00057	0.897367	0.844249	0.938162	0.870935	0.749491	0.786297
	HT-29	1.00004	1.00078	1.00038	1.41686	0.775543	1.02876	1.08038	1.09441	1.10198		1.00077	1.00016	1.00011	0.949055	0.753375	0.932485	0.741157	0.905982	0.971748		1.00036	1.00074	1.00076	1.26685	0.913206	1.04706	1.0482	1.01319	1.09376
	DLD1	1.00047	1.00005	1.00062	0.993529	1.06952	0.913999	0.805081	1.0792	0.903002		1.02934	1.00026	1.03238	1.30459	0.861564	1.31111	1.1425	0.879309	1.02251		1.00053	1.00021	1.00024	1.03714	1.01008	1.01452	1.04777	1.11917	1.03238
	Caco-2	1.00027	1.00013	1.00002	0.976982	0.959342	0.86642	0.853912	1.10841	0.927864		1.00027	1.00021	1.00011	0.976982	0.910198	0.956454	0.853912	1.21977	1.29144		1.00006	1.00194	1.0005	1.02208	1.02473	1.05849	0.959396	1.29858	1.28205
